# Supplementary material for: Risk factors for lower extremity amputation in patients with diabetic foot ulcers: A meta-analysis
Source: PLoS One. 2020 Sep 16;15(9):e0239236. doi: 10.1371/journal.pone.0239236 (PMC7494323; doi:10.1371/journal.pone.0239236)
Supplement: S2 Table — (XLSX) [file pone.0239236.s003.xlsx]

## Sheet: 工作表1
Study	year	Author	n/total	Male		Female		hypertension +		hypertension -		DM2		DM1		insulin use+		insulin use-		Antiplatelet agents +		Antiplatelet agents -		smoking +		smoking -		Foot ulcer Previous+	Foot ulcer Previous+	Foot ulcer Previous-	Foot ulcer Previous-	Diabetic Retinopathy+	Diabetic Retinopathy	Diabetic Retinopathy-	Diabetic Retinopathy	Diabetic Nephropathy+	Diabetic Nephropathy	Diabetic Nephropathy-	Diabetic Nephropathy	LEA Previous+	LEA Previous+	LEA Previous-	LEA Previous-	CAD+		CAD-		moderate/severe infection	moderate/severe infection
				N	T	N	T	N	T	N	T	N	T	N	T	N	T	N	T	N	T	N	T	N	T	N	T	N	T	N	T	N	T	N	T	N	T	N	T	N	T	N	T	N	T	N	T	N	T
Predictors of lower extremity amputation in patients with diabetic foot ulcer: findings from MEDFUN, a multi-center observational study	2019	Ugwu, E.	119/336	67	185	52	151					118	323	1	13
Patients' clinical charecteristics and predictors for diabetic foot amputation	2019	Sayiner, Z. A.	143/400	101	256	42	144	100	253	43	147													65	138	78	262	73	135	70	265									27	56	116	344	105	257	38	143
Amputations in patients with diabetic foot ulcer: a retrospective study from a single centre in the Northern Territory of Australia	2019	Jeyaraman, K.	263/513	175	322	88	191	239	456	24	57													154	282	109	231	177	295	86	218	117	213	146	300					85	104	178	409
Factors associated with lower-extremity amputation in patients with diabetic foot ulcers in a Chinese tertiary care hospital	2019	Guo, Z.	59/475	36	294	23	181	28	261	31	208													23	237	36	235					31	204	22	227									8	92	51	378
Predictors for Amputation in Patients with Diabetic Foot Wound	2019	Kim, S. Y.	28/73	12	33	16	40	15	47	13	26													18	41	10	32																	7	16	21	57
Factors associated with amputation among patients with diabetic foot ulcers in a Saudi population	2018	Musa, I. R.	33/82	24	55	9	27	21	60	11	22													6	10	27	72
Depth and combined infection is important predictor of lower extremity amputations in hospitalized diabetic foot ulcer patients	2018	Jeong, E. G.	113/192	72	120	41	72	43	85	70	107									39	67	74	125	31	56	82	136					25	53	88	139									13	19	100	173
Short-term predictors of amputation in patients with diabetic foot ulcers	2018	Ferreira, L.	48/479	32	294	16	185	42	392	6	87	41	435	7	44	30	246	18	233					15	150	33	329					22	235	26	244					23	100	25	379	12	106	20	188	34	149
Risk factors associated with poor outcome in diabetic foot ulcer patients	2017	Saleem, S.	31/107	21	64	10	43	19	66	12	41	24	80	7	27													24	81	7	26
Comparison of five systems of classification of diabetic foot ulcers and predictive factors for amputation	2017	Jeon, B. J.	67/137	40	79	27	58	58	105	9	32																	59	107	8	30	38	71	29	66	40	76	27	61
Epidemiology of type 2 diabetic foot problems and predictive factors for amputation in China	2015	Jiang, Y.	133/669	95	435	38	201	91	387	22	133													62	302	71	355	52	143	74	406	54	270	56	258	56	267	46	253	60	60	70	590	51	188	58	314
Reliability and validity of the perfusion, extent, depth, infection and sensation (PEDIS) classification system and score in patients with diabetic foot ulcer	2015	Chuan, F.	62/364	38	219	24	145	36	179	26	185	60	358	2	6	36	208	26	156					24	116	38	248					14	107	48	257	21	156	41	208					9	61	53	303
Disparities in initial presentation and treatment outcomes of diabetic foot ulcers in a public, private, and Veterans Administration hospital	2014	Blumberg, S. N.	99/234	89	177	10	57	91	205	8	29													24	49	75	185													35	71	64	163	44	100	55	134
Risk factors for lower extremity amputation in diabetic foot disease categorized by Wagner classification	2012	Sun, J. H.	338/789	190	438	148	351	209	494	129	295													63	146	275	643																	46	99	292	690
Incidence, risk factors for amputation among patients with diabetic foot ulcer in a North Indian tertiary care hospital	2012	Zubair, M.	46/162	37	106	9	56																	73	103	43	59
Incidence, risk factors for amputation among patients with diabetic foot ulcer in a Chinese tertiary hospital	2011	Li, X.	112/520	72	327	40	193	74	335	38	185													40	181	72	339					41	219	69	299	56	258	56	262					35	186	77	334
Change in amputation predictors in diabetic foot disease: effect of multidisciplinary approach	2010	Aydin, K.	16/74	12	52	4	22	12	44	4	30	16	72	0	2									5	20	11	54	10	45	6	29	11	49	5	25	10	45	6	29
Predictors of amputation in diabetics with foot ulcer: single center experience in a large Turkish cohort	2009	Yesil, S.	213/574	154	391	59	183	126	310	87	264	204	554	9	20	146	376	67	198					97	235	116	339					137	363	76	211	113	302	100	272					96	214	117	360
Presentation and outcome of diabetic foot ulcers in Saudi Arabian patients	2009	Al-Tawfiq, J. A.	12/62	8	30	4	32	11	42	1	20					9	32	3	30																	4	11	8	51	2	5	10	57	8	21	4	41
Clinical profile and management outcome of diabetic foot ulcers in a tertiary care hospital	2008	Mehmood, K.	17/116	14	70	3	36					16	101	1	5	4	22	13	94
Amputation rate in 147 Turkish patients with diabetic foot: the Hacettepe University Hospital experience	1998	Gurlek, A.	54/147	38	97	16	50	15	42	39	105													19	45	35	102					34	101	20	46	22	63	32	84
[truncated: 116 more columns]
